# Supplementary material for: Engineered bacterial outer membrane vesicles encapsulating oncolytic adenoviruses enhance the efficacy of cancer virotherapy by augmenting tumor cell autophagy
Source: Nat Commun. 2023 May 22;14:2933. doi: 10.1038/s41467-023-38679-z (PMC10203215; doi:10.1038/s41467-023-38679-z)
Supplement: Supplementary file 4 — Source Data [file 41467_2023_38679_MOESM4_ESM.xlsx]

## Sheet: Figure 2
Fig. 2a Size distribution images of Ads, OMVs@P2O, and OMVs@P2O-Ads. Scale bar=100 nm.									Fig. 2c The expression of P2O was investigated by the SDS-PAGE method.
Ads			OMVs@P2O			OMVs@P2O-Ads
Size (nm)	intensity		Size (nm)	intensity		Size (nm)	intensity
0	0		10.1	0		0	0
10	0		11.7	0		10	0
20	0		13.54	0		20	0
30	0		15.69	0		30	0
40	0		18.17	0		40	0
50	0		21.04	0		50	0
60	0		24.36	0		60	0
68.061	0.513		28.21	0		68.061	0
78.82	11.11		32.67	0		78.82	0
91.28	23.541		37.64	0		91.28	0
105.709	28.464		43.82	0		105.709	0
122.42	22.959		50.75	0		122.42	0
141.772	11.427		58.77	0		141.772	4.384
164.183	1.986		68.06	0		164.183	11.904
190.137	0		78.82	2.6		190.137	18.889
200	0		91.28	8.3		220.194	22.073		Fig. 2f The expression of autophagy-related protein LC3-I and LC3-II by western bolt analyses.
210	0		105.7	14.8		255.002	20.144
220	0		122.4	19.3		295.312	14.142
230	0		141.8	19.8		341.995	6.877
240	0		164.2	16.4		396.058	1.588
			190.1	10.6		458.666	0
			220.2	4.7		531.172	0
			255	0.9		550	0
			295.3	0		570	0
			342	0		590	0
			396.1	0		610	0
			458.7	0
			531.2	0
			615.1	0
			712.4	0
			825	0
			955.4	0
			1106	0
Fig. 2h The Ads replication in TC-1 cells was quantified using real-time PCR at 0, 24, 36, and 48 h sequentially.
	0 h			24 h			36 h			48 h
Ads	1.92741	3.7235	4.18916	4.10295	4.98178	4.91319	7.60348	6.48299	8.61386	16.074	12.8764	17.3475
OMVs-Ads	2.05147	2.32408	4.13148	5.68303	4.01851	5.19333	5.76236	8.37831	8.79486	15.5265	16.4118	16.8732
OMVs@P2O-Ads+3MA	2.34025	2.02323	3.62168	4.64816	5.68303	4.48983	7.9815	6.00706	8.26297	12.6991	11.7669	14.3867
OMVs@P2O-Ads	2.40604	1.77357	3.35581	9.55768	13.9933	8.97965	23.6975	28.1812	22.2643	69.3902	68.4349	44.8383

## Sheet: Figure 3
Fig. 3c Tumor volume growth profiles of C57 mice bearing TC-1 xenografts
	G1		G2		G3		G4		G5		G6
Time (d)	Mean	SD	Mean	SD	Mean	SD	Mean	SD	Mean	SD	Mean	SD
0	186.59	7.54716	180.46	5.72898	188.067	9.56684	188.902	11.1628	187.202	9.39947	178.667	4.61004
2	347.143	65.6889	257.897	23.3046	297.34	16.8215	295.07	20.3169	243.863	17.2939	195.317	21.0179
4	653.348	173.311	318.181	23.4796	406.699	46.5746	394.395	29.722	288.444	23.9532	206.024	23.5185
6	951.529	194.331	372.43	28.4576	486.832	106.657	521.043	60.0173	334.244	17.3215	184.757	15.8458
8	1355.36	274.651	476.493	50.1046	592.684	97.4059	543.064	57.9008	365.682	19.2516	188.696	68.4185
10			523.423	54.3773	645.675	92.3996	599.4	74.856	399.693	22.3342	188.384	30.1708
11			546.116	58.1133	686.373	92.1159	632.978	92.1329	419.276	33.9349	187.619	32.6174
12			585.831	66.1271	755.071	88.5283	678.783	100.361	449.231	57.0468	191.972	37.4266
13			623.55	102.559	788.318	89.347	719.464	114.38	476.086	73.0703	202.659	33.6506
14			656.246	106.858	823.619	88.0438	761.202	119.75	510.982	84.0927	193.651	34.0605
15			737.768	116.556	948.237	96.9959	830.557	146.29	573.452	85.7904	196.027	26.0969
16			845.186	148.619	1083.02	114.137	899.592	140.267	648.314	100.187	206.694	23.1871
17			965.108	140.737	1194.58	117.064	976.869	148.346	717.843	118.363	224.982	31.5524
Fig. 3e Statistical graph of tumor suppression efficiency of different treated groups on the 18th day (n=6)
	Tumor weight (mm3)
G1	90.5013	G4	42.7841
	121.016		42.2928
	122.32		44.1778
	115.381		40.8389
	91.016		39.99
	59.7025		44.9766
G2	49.4151	G5	37.0822
	48.5394		23.7199
	55.3376		20.8422
	35.6016		26.8349
	56.4706		25.4779
	57.7273		22.363
G3	50.3476	G6	19.258
	41.7079		20.2707
	53.4793		16.484
	44.9599		11.113
	45.7453		15.996
	40.0501		11.8549
Fig. 3f-h Images of concentration of main cytokines in serum.
	G1			G2			G3			G4			G5			G6
IFN-α	180.257	196.283	193.612	247.924	266.176	263.06	227.446	233.233	223.439	301.791	277.306	296.894	328.502	321.824	323.605	373.02	369.458	354.322
IL-6	68.6765	72.5	75.7353	92.2059	90.1471	88.6765	82.2059	82.5	84.5588	96.3235	99.5588	101.618	125.147	134.559	126.912	145.147	142.5	146.029
TNF-γ	43.25	41.3056	43.8056	85.1944	94.0833	89.3611	71.5833	67.1389	75.4722	117.972	99.6389	113.528	143.25	131.028	137.972	178.528	187.417	189.361

## Sheet: Figure 4
Fig. 4a Size distribution images of Ads, OMVs@P2O-Ads, and CaP-OMVs@P2O-Ads. Scale bar=100 nm
Ads			OMVs@P2O-Ads			CaP-OMVs@P2O-Ads
Size (nm)	intensity		Size (nm)	intensity		30	0
0	0		0	0		40	0
10	0		10	0		50	0
20	0		20	0		60	0
30	0		30	0		68.061	0
40	0		40	0		78.82	0
50	0		50	0		91.28	0
60	0		60	0		105.709	0
68.061	0.513		68.061	0		122.42	0
78.82	11.11		78.82	0		141.772	0
91.28	23.541		91.28	0		164.183	3.925
105.709	28.464		105.709	0		190.137	11.142
122.42	22.959		122.42	0		220.194	18.327
141.772	11.427		141.772	4.384		255.002	22.078
164.183	1.986		164.183	11.904		295.312	20.676
190.137	0		190.137	18.889		341.995	14.829
200	0		220.194	22.073		396.058	7.326
210	0		255.002	20.144		458.666	0
220	0		295.312	14.142		531.172	0
230	0		341.995	6.877		550	0
240	0		396.058	1.588		570	0
			458.666	0		590	0
			531.172	0		610	0
			550	0
			570	0
			590	0
			610	0
Fig. 4d Quantitation of the biodistribution of relative Ads contents in multiple organs and tumors after 24 h of different treatments by RT-qPCR (n=4).
	Tumor					Heart						Liver
PBS	0.907519	0.574349	0.582367	0.0281641		0.00596195	0.0259162	0.052556	0			0.0780207	0.297302	0.316439	0.429283
Intra Ads	4513.4	9607.86	4576.41	5404.7		0.697372	4.34694	0.214641	0.907519			1.40444	0.0571145	6.40856	4.75683
OMVs@P2O-Ads	2.75108	0.888843	11.7942	0.269807		16.2234	22.4711	12.996	16.2234			1398.83	922.88	903.888	2048
CaP-OMVs@P2O-Ads	724.077	694.581	372.217	421.679		3.09513	3.81055	2.88786	2.54912			494.559	439.586	481.036	427.565
	Spleen					Lung						Kindey
PBS	0.210224	0.476319	0	0		0.0818996	0.137738	0	0			0.170755	0.291183	0.285191	0.346277
Intra Ads	2.63902	2.15846	3.36359	4.46915		2.34567	3.5801	4.50023	4.19887			4.14106	5.81589	0.181747	0
OMVs@P2O-Ads	178.527	199.466	160.898	170.072		17.2677	46.8507	58.892	82.1393			11.0809	12.3805	10.3388	11.3137
CaP-OMVs@P2O-Ads	83.8652	31.779	108.383	25.4572		7.11074	6.63456	7.21	7.01285			1.44393	1.81504	1.49485	2.05623
Fig. 4f Quantitative analysis of fluorescence intensity.														Fig. 4g The expression of autophagy-related protein LC3-I and LC3-II examined by western blot.
	ROS				LC3 B				p62
PBS	12.9	11.5	14.2		1.7	1.8	1.4		30.9	29.3	27.1
CaP-OMVs-Ads	41.5	40.3	39.6		22.1	20.9	23.6		6.6	5.9	4.5
CaP-OMVs@P2O-Ads	73.8	68.5	70.2		35.4	33.9	36.3		1.7	1.5	1.4
Fig. 4h Quantitation of relative Ads content in the tumor after 72 h of different treatments by RT-qPCR technique (n=3).
Reduced Ads (i.t.)	12.6407	8.75435	9.31787
CaP-OMVs-Ads	11.0043	8.45614	12.042
CaP-OMVs@P2O-Ads+3MA	10.8528	9.25351	17.3878
CaP-OMVs@P2O-Ads	39.9466	44.0173	39.1245

## Sheet: Figure 5
Fig. 5b Individual tumor growth kinetics in different groups (n=6).
	G1							G2							G3
0	154.369	132.179	135.186	108.45	106.196	95.0513		137.569	103.544	134.446	106.114	105.298	136.687		119.295	132.798	112.275	109.8	98.0107	154.747
1	198.356	226.69	211.499	205.624	164.568	165.26		174.503	136.455	173.919	138.665	147.029	177.908		139.736	135.377	129.287	120.887	108.822	176.814
2	311.272	252.361	253.264	247.431	238.143	208.77		212.937	206.391	215.914	174.291	172.624	223.652		158.313	159.458	148.385	147.141	133.132	184.075
3	405.509	279.545	346.502	294.745	269.64	225.704		227.229	283.42	271.974	210.826	177.592	264.718		202.539	190.127	183.655	180.49	165.385	208.727
4	569.473	323.46	437.443	348.352	288.75	261.707		271.897	330.014	332.958	247.118	186.848	313.489		216.935	205.967	204.58	199.955	193.078	213.232
5	694.372	358.925	529.001	401.608	309.112	307.513		295.769	366.828	362.407	277.422	219.778	365.103		228.428	214.301	217.4	208.158	208.144	225.34
6	837.644	388.318	602.183	459.602	336.938	358.514		345.068	438.161	412.886	322.429	261.933	417.673		258.609	245.926	262.349	240.163	239.785	261.706
7	872.528	413.543	616.522	523.908	436.307	383.26		362.209	467.159	463.731	358.521	285.898	438.458		315.56	290.428	309.46	305.734	280.948	305.547
8	975.021	501.496	670.093	611.932	610.616	620.064		390.754	509.057	517.033	411.896	303.121	496.487		364.185	319.893	344.755	329.148	345.695	354.553
9	1228.23	741.78	788.12	707.163	1041.85	878.299		418.507	535.095	642.307	496.135	386.506	624.988		482.231	372.745	409.415	399.821	378	414.278
10	1468.64	825.02	959.999	840.661	1239.17	1234.82		508.385	667.946	699.297	617.453	469.5	713.446		512.45	391.727	483.88	435.027	462.75	457.094
11								612.335	743.481	800.249	688.857	607.035	767.795		549.996	424.315	532.186	520.959	567.149	481.028
12								648.615	798.626	822.532	762.688	618.473	848.926		621.152	475.333	557.054	617	608.427	582.359
13								697.79	884.861	893.372	836.177	654.287	961.097		674.294	552.312	736.173	747.496	674.658	611.68
14								771.014	936.017	942.024	939.977	693.158	1061.66		701.888	677.082	780.65	799.077	749.732	655.606
	G4							G5							G6
0	108.92	107.355	108.973	94.7929	110.524	131.321		126.702	101.935	106.115	134.349	130.77	112.598		114.761	100.82	106.951	133.128	118.536	122.442
1	133.156	123.27	138.457	105.147	133.163	149.366		147.08	106.511	115.502	141.985	145.299	116.677		126.904	109.151	116.264	141.644	135.959	133.207
2	149.578	135.804	145.956	108.475	153.95	157.105		143.445	124.476	158.837	142.847	121.41	117.665		129.623	117.534	121.734	148.123	141.661	138.815
3	151.772	149.827	165.372	123.517	181.705	174.954		148.319	115.017	121.6	160.789	129.342	137.437		140.36	131.248	128.288	157.881	151.413	144.949
4	164.094	158.801	191.327	139.178	199.909	185.592		163.709	123.863	128.209	166.547	138.177	145.157		149.142	132.919	132.661	164.719	154.555	150.753
5	167.597	166.55	207.856	147.647	215.506	197.076		182.514	162.052	177.989	175.918	187.474	156.796		154.56	142.411	140.01	169.503	163.625	158.431
6	177.848	180.448	226.714	184.422	252.595	227.947		179.509	174.952	196.095	164.98	194.422	163.562		161.786	155.145	147.861	184.887	172.831	163.246
7	196.621	211.872	247.673	225.784	272.109	248.444		191.881	187.323	199.731	175.729	171.827	173.949		170.766	163.92	161.198	197.724	179.876	173.482
8	207.757	244.762	277.902	281.765	321.386	311.699		223.448	209.18	214.691	198.386	174.658	184.248		177.024	167.95	171.295	207.187	192.722	183.753
9	246.85	301.93	315.319	323.098	353.544	339.325		243.692	219.758	237.523	205.79	190.306	203.982		188.772	180.581	182.932	216.262	204.06	190.498
10	273.757	318.251	353.155	343.595	355.527	389.1		279.061	252.585	246.653	219.042	200.476	215.417		204.268	190.927	196.772	225.23	210.852	201.78
11	274.773	359.761	409.441	369.34	363.516	423.402		298.042	255.829	245.321	221.05	202.562	208.924		212.171	203.664	208.74	241.321	225.077	210.235
12	303.916	364.75	470.112	370.141	367.899	481.925		286.907	260.949	232.981	241.347	277.431	220.314		218.846	212.531	212.834	252.562	233.243	220.881
13	330.891	367.989	515.1	391.15	383.65	559.679		281.597	277.015	243.297	251.461	283.395	228.827		232.85	219.4	221.117	272.067	242.315	236.855
14	360.05	373.092	570.069	401.274	393.954	636.171		283.867	283.293	245.165	255.753	284.852	231.702		251.083	231.612	231.841	283.091	256.269	246.675
Fig. 5g Relative quantification of CD8+ T cells (CD45+CD3+CD8+) in the tumor (n=3).								Fig. 5h Relative quantification of Treg cells (CD45+CD3+CD4+Foxp3+) in the tumor (n=3).							Fig. 5i Relative quantification of MHC-Ⅱ+ DC cells (CD45+CD11C+MHC-Ⅱ+) in the tumor (n=3).
G1	24.8	17.2	14.3					G1	46.3	50	38.1				G1	3.52	3.85	3.29
G2	37.2	32.1	38.1					G2	28.8	29.4	31.2				G2	6.6	5.95	6.1
G3	41.6	40	37.5					G3	24.5	24.5	23.5				G3	11.9	13.1	10.5
G4	62.4	59.8	55.2					G4	19.2	14.6	22.7				G4	15.9	16.7	13.8
G5	82.6	78.3	85.2					G5	10.5	12.4	11.9				G5	20.5	20.3	21.1
G6	74.7	81	73.8					G6	14.9	16.3	16				G6	18.7	17.9	16.8

## Sheet: Figure 6
Fig. 6b Individual primary tumor growth kinetics in different groups (n=5).
Time(d)	G1						G2						G3						G4						G5
5	118.277	93.8818	130.985	101.843	87.25		114.569	121.954	163.438	144.578	140.369		123.04	105.741	110.528	135.841	137.264		139.146	118.366	127.307	103.744	100.433		127.733	176.829	108.398	131.136	119.071
6	135.177	104.797	150.048	117.176	112.049		123.759	133.426	186.27	158.862	163.452		133.565	166.183	128.422	207.831	149.965		152.17	127.816	166.038	127.685	114.947		152.473	202.714	130.767	154.954	150
7	175.249	136.895	182.661	155.485	139.394		150.909	169.079	204.068	198.463	199.733		165.003	204.938	157.018	256.26	176.667		182.228	209.456	208.138	160.674	147.788		177.208	249.723	164.058	188.078	178.465
8	213.883	178.059	208.905	185.062	169.078		182.652	205.019	231.437	244.604	237.714		190.227	248.316	191.401	293.414	220.643		203.859	244.854	240.048	186.515	181.499		216.594	276.065	190.179	236.913	213.858
9	265.372	204.878	248.649	230.031	326.226		283.771	243.44	276.295	298.536	282.375		229.663	289.918	231.445	334.117	277.004		256.233	337.691	304.573	233.275	245.467		249.761	325.994	259.477	281.097	271.66
10	336.595	261.835	306.58	273.877	405.647		327.988	290.84	324.243	352.647	332.137		278.859	341.612	270.259	380.908	294.972		313.676	399.859	373.801	280.314	298.746		304.133	383.122	283.261	340.909	320.112
11	16.15	16.15	16.15	16.15	16.15		16.15	16.15	16.15	16.15	16.15		16.15	16.15	16.15	16.15	16.15		16.15	16.15	16.15	16.15	16.15		16.15	16.15	16.15	16.15	16.15
16	104.595	105.309	111.471	130.222	102.528		92.8649	106.685	100.112	102.49	84.1551		78.5985	110.735	95.5925	79.3546	89.0326		71.6297	60.3506	73.184	54.5727	50.4517		0	0	0	0	0
18	112.198	111.053	124.256	144.986	113.484		101.055	116.747	106.266	111.238	92.0784		90.3654	116.125	99.1741	84.9764	95.002		74.9428	64.0726	79.7548	60.4289	55.5206		17.0865	0	0	0	0
20	231.702	227.819	226.72	172.719	186.27		179.407	168.621	137.476	175.775	127.724		120.568	139.206	123.968	115.156	117.296		90.4514	79.8525	99.4831	83.8395	84.43		30.9131	0	0	0	0
22	356.705	449.009	460.158	276.245	246.051		259.555	278.898	233.149	269.167	187.419		220.004	186.072	212.344	165.69	161.451		127.62	119.545	131.917	115.484	107.755		50.1853	0	0	0	0
24	581.893	635.552	573.885	383.96	322.902		355.459	375.804	293.408	349.223	241.613		299.055	265.189	279.326	221.91	191.094		192.204	152.175	172.676	156.538	148.314		65.0037	0	0	0	0
26	760.978	805.829	769.279	515.775	485.421		489.192	498.368	425.456	488.479	323.813		384.727	324.362	379.701	283.34	312.956		246.525	194.547	230.518	218.846	187.986		78.9403	0	0	0	0
28	1066.89	992.104	976.302	562.217	559.516		541.439	534.469	476.947	560.808	367.755		432.53	355.112	418.128	318.029	352.696		259.436	213.64	243.914	232.875	208.53		93.2459	0	0	0	0
30	1360.93	1195.92	1144.82	727.038	708.973		743.211	687.776	575.843	706.289	465.497		541.583	487.413	482.061	378.365	458.057		339.976	241.98	312.017	286.17	278.612		110.937	0	0	0	0
Fig. 6d Individual distant tumor metastasis kinetics in different groups (n=5).
Time(d)	G1						G2						G3						G4						G5
20	67.2362	122.112	141.928	105.035	97		86.8039	83.627	102.565	86.9635	51.8568		75.1103	58.1889	52.6414	38.9865	57.6281		51.4024	58.3123	40.2768	61.7926	34.768		5.86095	7.39941	10.5185	0	0
22	86.4228	174.83	180.161	149.349	138.117		115.17	111.323	129.666	119.113	72.5697		94.5029	74.7544	69.5751	51.5205	74.8516		70.3827	77.6397	52.8409	77.9952	43.701		12.0259	12.2316	15.2794	0	0
24	107.078	202.577	223.866	185.001	162.359		137.643	140.459	150.761	139.762	89.4426		120.131	98.7689	84.8542	70.6755	91.2247		84.5673	94.8784	66.9194	107.489	61.4621		17.2233	18.27	21.73	5.51366	0
26	147.708	249.936	315.276	226.921	198.992		177.706	167.042	176.613	181.886	124.886		153.485	124.156	111.19	86.9946	118.681		112.16	117.073	90.9366	128.446	80.174		27.8938	31.1885	33.045	10.9122	0
28	174.868	290.685	367.015	274.406	230.994		199.682	188.164	196.729	212.858	138.119		174.438	142.153	125.06	108.003	137.81		127.739	135.179	104.204	144.982	90.9855		34.2038	39.6221	42.8604	16.5784	0
30	179.517	300.597	385.214	282.007	235.829		210.263	196.813	200.855	220.41	143.651		184.454	146.83	128.786	111.804	146.162		130.116	139.051	106.724	150.046	93.855		42.7731	49.7448	50.622	20.1467	0
32	248.366	363.265	440.374	322.349	273.078		256.349	232.227	229.849	269.511	174.83		236.996	174.901	162.357	146.763	175.081		163.616	175.286	131.984	189.9	131.553		62.3414	75.5622	76.8612	40.0244	0
34	309.662	438.774	545.033	438.866	349.672		317.561	329.512	303.538	331.181	225.156		283.542	223.32	217.466	187.109	215.79		198.736	216.196	168.225	231.797	168.894		92.1542	103.078	98.9224	57.8277	0
36	368.418	537.084	655.83	564.392	454.213		373.262	423.057	354.825	420.514	300.628		328.142	285.616	286.346	221.763	249.936		248.649	248.283	222.218	282.398	203.026		104.145	129.922	124.212	72.2405	0
38	533.899	700.654	841.706	709.455	631.821		475.518	499.205	448.566	501.167	417.591		423.636	359.894	346.181	292.286	306.92		303.944	296.754	275.035	345.81	265.379		190.538	170.474	176.234	121.875	0
40	824.287	875.639	1119.62	885.508	836.581		665.287	615.294	572.967	627.852	528.03		505.338	458.326	411.434	364.189	351.564		367.27	353.66	332.709	400.724	314.266		226.744	223.356	204.576	162.878	0

## Sheet: Supplementary Figure 4
Supplementary Figure 4. The function curve illustrated the relationship between the absorbance and P2O with different concentrations.
Concentration (%)	Absorbancy
0	0
0.1	0.936085
0.2	1.45196
0.4	2.05052
0.6	2.54657
0.8	2.80931
1	2.85906

## Sheet: Supplementary Figure 5
Supplementary Figure 5. Quantitation of mean fluorescence intensity of DCF in PBS, OMVs and OMVs@P2O for ROS level assessment in cells (n=3).
PBS	21.8	21.5	21.5
OMVs	28.8	28.9	29
OMVs@P2O	41.4	41.2	40.8

## Sheet: Supplementary Figure 8
Supplementary Figure 8. The LC3-II/LC3-I ratio in vitro (n=3).
PBS	0.870523	0.57224	0.444534
OMVs-Ads	1.09234	0.808153	0.700825
OMVs@P2O-Ads	1.64919	1.73005	1.31869

## Sheet: Supplementary Figure 9
Supplementary Figure 9. Cytotoxicity of different formulations in TC-1 cells and HCT116 cells by MTT assay.
TC1					HCT116
G1	98.3025	100.926	100.772		G1	103.23	99.0169	97.7528
G2	82.8704	78.7037	80.4012		G2	43.118	45.6461	49.1573
G3	89.8148	91.0494	87.6543		G3	88.6236	87.5	84.691
G4	74.0741	68.5185	71.6049		G4	71.9101	66.573	69.2416
G5	64.6605	58.642	64.9691		G5	36.0955	40.0281	37.3596
G6	48.6111	48.4568	43.5185		G6	25.4213	25.5618	27.6685

## Sheet: Supplementary Figure 10
Supplementary Figure 10. The statistical analysis result of live/dead cellular staining (n=3).
	Live				Dead
G1	100	99.6294	99.8432		0	0.370552	0.15678
G2	79.8886	64.6859	46.9231		20.1114	35.3141	53.0769
G3	80.943	80.0155	86.5369		19.057	19.9845	13.4631
G4	50.1605	44.3219	63.7362		49.8395	55.6781	36.2638
G5	44.1476	45.931	37.9101		55.8524	54.069	62.0899
G6	31.1782	37.2746	37.662		68.8218	62.7254	62.338

[truncated: 16 more sheets: Supplementary Figure 12, Supplementary Figure 13, Supplementary Figure 14, Supplementary Figure 15, Supplementary Figure 18, Supplementary Figure 19, Supplementary Figure 20, Supplementary Figure 22, Supplementary Figure 25, Supplementary Figure 27, Supplementary Figure 29, Supplementary Figure 31, Supplementary Figure 32, Supplementary Figure 33, Supplementary Figure 35, Supplementary Figure 38]
